# Supplementary material for: PharmaKU: A Web-Based Tool Aimed at Improving Outreach and Clinical Utility of Pharmacogenomics
Source: J Pers Med. 2021 Mar 16;11(3):210. doi: 10.3390/jpm11030210 (PMC7998233; doi:10.3390/jpm11030210)
Supplement: Supplementary file 1 [file jpm-11-00210-s001.zip]

Archive with 2 entries (2 files):
- SupplementaryFiles/DrugsList.xlsx
- SupplementaryFiles/SampleReport.pdf
